# Supplementary material for: Enamel Matrix Derivative Suppresses Chemokine Expression in Oral Epithelial Cells
Source: Int J Mol Sci. 2023 Sep 12;24(18):13991. doi: 10.3390/ijms241813991 (PMC10530986; doi:10.3390/ijms241813991)
Supplement: Supplementary file 1 [file ijms-24-13991-s001.zip]

Archive with 1 entries (1 files):
- ijms-2599642-supplementary.pdf
